# Supplementary material for: Nonbacterial Microflora in Wastewater Treatment Plants: an Underappreciated Potential Source of Pathogens
Source: Microbiol Spectr. 2023 May 24;11(3):e00481-23. doi: 10.1128/spectrum.00481-23 (PMC10269893; doi:10.1128/spectrum.00481-23)
Supplement: Supplemental file 1 — Table S1. Download spectrum.00481-23-s0001.xlsx, XLSX file, 0.02 MB [file spectrum.00481-23-s0001.xlsx]

## Sheet: readcountdata
Supplementary Table S1. Classified bacterial and non-bacterial read counts
		Bacteria	non-bacteria	Protozoa	Fungi	Virus	Archaea
INF	R001	15027877	61134	219	19390	15790	25735
	R006	12284099	61843	206	18894	13365	29378
	R011	13816466	82895	232	19967	31773	30923
	R016	15650095	39913	176	9807	14477	15453
	R021	14107081	35397	180	9738	12519	12960
	R026	14585475	36318	163	10020	13045	13090
	R031	15533668	35990	189	6711	11367	17723
	R036	13460471	33748	212	6752	10155	16629
	R041	14393739	32407	206	6468	11225	14508
EFF	E001	5190783	41222	1212	2886	4958	32166
	E006	5322980	42038	1254	2680	5752	32352
	E011	4773035	36322	939	2045	4315	29023
	E016	4441897	37829	1025	2085	10349	24370
	E021	4560171	32162	990	1399	8181	21592
	E026	4906841	40851	1039	1623	9399	28790
	E031	4227879	45337	1105	1638	9156	33438
	E036	4710596	47762	1136	2633	8569	35424
	E041	4123007	39503	864	1748	7905	28986
POND	P001	4482995	27620	8075	6854	12564	127
	P006	4167819	30035	7534	6607	15793	101
	P011	6740782	35985	9871	8796	17185	133
	P016	2772660	29650	5940	4219	19381	110
	P021	4506001	31124	6089	4204	20730	101
	P026	3683440	32288	5927	4697	21567	97
	P031	4612164	17180	8112	3634	5318	116
	P036	3750941	12772	5115	2801	4789	67
	P041	4352624	17178	7228	3049	6796	105
SED	S001	899736	2345	194	217	17	1917
	S006	690357	3677	184	223	13	3257
	S011	1024347	2014	208	237	18	1551
	S016	855555	1813	204	228	10	1371
	S021	877068	2171	167	212	20	1772
	S026	822303	2256	187	207	18	1844
